# Supplementary material for: SMART-LAMP: A Smartphone-Operated Handheld Device for Real-Time Colorimetric Point-of-Care Diagnosis of Infectious Diseases via Loop-Mediated Isothermal Amplification
Source: Biosensors (Basel). 2022 Jun 16;12(6):424. doi: 10.3390/bios12060424 (PMC9221248; doi:10.3390/bios12060424)
Supplement: Supplementary file 1 [file biosensors-12-00424-s001.zip]

Archive with 1 entries (1 files):
- biosensors-1757728-supplementary.pdf
